# Supplementary material for: Microbiological quality assessment of five common foods sold at different points of sale in Burkina-Faso
Source: PLoS One. 2022 Apr 14;17(4):e0258435. doi: 10.1371/journal.pone.0258435 (PMC9009693; doi:10.1371/journal.pone.0258435)
Supplement: S1 File — (XLSX) [file pone.0258435.s002.xlsx]

## Sheet: Feuil1
N° d'ordre	Code échantillon			Coliformes totaux	FAMT	Coliformes thermotolérants	E. Coli	Staph à Coagulase Positive	Salmonelles	Levures et moisissures	ASR	Clostridium perfringens	Bacillus cereus
1	pain 006/CN/Cinkancé restaurant	CIN	Pain	40	250	0	0	0	Absent	10
2	pain 013/CN/Cinkancé restaurant	CIN	Pain	0	0	0	0	0	Absent	0
3	haricot 14/CIN/Cinkancé	CIN	Haricot	0	70	0	0	0	Absent	0
4	pate alimentaire/015/CIN/Cinkancé	CIN	Spgt	0	0	0	0	0	Absent	0
5	haricot 016/CIN/Cinkancé restaurant	CIN	Haricot	0	30	0	0	0	Absent	0
6	pate alimentaire/017/CIN/Cinkancé	CIN	Spgt	0	80	0	0	0	Absent	0
7	Riz sauce 018/CIN/Cinkancé restaurant	CIN	RizS	0	60	0	0	0	Absent	0
8	pain 022/CIN/Cinkancé restaurant	CIN	Pain	0	1009	0	0	0	Absent	20
9	riz sauce 023/CIN/Cinkancé restaurant	CIN	RizS	0	2900	0	0	0	Absent	0
10	riz sauce 024/CIN/Cinkancé restaurant	CIN	RizS	0	50	0	0	0	Absent	0
11	riz sauce 075/NIA/NIA	NIA	RizS	0	270	0	0	0	Absent	0
12	riz sauce 076/NIA/NIA2	NIA	RizS	10	2500	0	0	0	Absent	0
13	pate alimentaire(pavani) 077/NIA/NIA	NIA	Spgt	0	110	0	0	0	Absent	0
14	pain 078/NIA/NIA	NIA	Pain	0	270	0	0	0	Absent	30
15	riz blanc+sauce(oncle Sam)79/NIA/NIA	NIA	RizS	110	29000	0	0	0	Absent	5100
16	haricot 080/NIA/NIA	NIA	Haricot	0	1300	0	0	0	Absent	0
17	pate alimentaire(pavani) 081/NIA/NIA	NIA	Spgt	0	340	0	0	0	Absent	0
18	pain(boulangerie Ney) 082/NIA/NIA	NIA	Pain	0	6500	0	0	0	Absent	370
19	haricot 083/NIA/NIA	NIA	Haricot	0	0	0	0	0	Absent	0
20	pain(boulangerie wend konta) 084/NIA/NIA	NIA	Pain	0	80	0	0	0	Absent	0
21	riz sauce 001/DAK	DAK	RizS	0	230	0	0	0	Absent	0
22	Pain 001/DAK	DAK	Pain	0	20	0	0	0	Absent	0
23	Haricot 001/DAK	DAK	Haricot	0	0	0	0	0	Absent	0
24	spaghetti 001/DAK	DAK	Spgt	40	1400	10	0	0	Absent	420
25	Riz sauce 002/DAK	DAK	RizS	0	20	0	0	0	Absent	0
26	pain 002/DAK	DAK	Pain	0	80	0	0	0	Absent	0
27	spaghetti 002/DAK	DAK	Spgt	0	130	0	0	0	Absent	0
28	haricot 002/DAK	DAK	Haricot	0	7800	0	0	0	Absent	0
29	riz sauce 003/DAK	DAK	RizS	0	110	0	0	0	Absent	0
30	haricot 106/BOB/MBV	BOB	Haricot	0	50	0	0	0	Absent	0
31	pate alimentaire(maman vert)107/BOB/MBV	BOB	Spgt	0	160	0	0	0	Absent	0
32	riz blanc+sauce arachide 108/BOB/MBV	BOB	RizS	0	40	0	0	0	Absent	0
33	riz blanc+sauce arachide(nafi) 109/BOB/M21	BOB	RizS	0	50	0	0	0	Absent	0
34	pain 110/BOB/M21	BOB	Pain	0	7000	0	0	0	Absent	510
35	haricot+riz 111/BOB/NIENETA	BOB	Haricot	0	50	0	0	0	Absent	0
36	pate alimentaire 112/BOB/NIENETA	BOB	Spgt	0	0	0	0	0	Absent	0
37	riz blanc+sauce claire 113/BOB/M21	BOB	RizS	0	30000	0	0	0	Absent	10
38	riz blanc+sauce feuille(marling mother) 114/BOB/M21r	BOB	RizS	0	6700	0	0	0	Absent	0
39	pain(wend konta) 115/BOB/KOKO	BOB	Pain	0	270	0	0	0	Absent	10
40	pate alimentaire(maman) 116/BOB/KOKO	BOB	Spgt	0	20	0	0	0	Absent	0
41	pain(Boulangerie wend konta) 117/BOB/KOKO	BOB	Pain	0	790	0	0	0	Absent	20
42	riz sauce 001/OUA/Cité AN II	OUA	RizS	0	5800	0	0	0	Absent	0
43	riz sauce 016/OUA/Marché du 10	OUA	RizS	0	5600	0		0	Absent	0
44	Riz sauce 018/OUA/Katr yaar	OUA	RizS	0	30	0	0	0	Absent	0
45	riz sauce 006/OUA/Silmiyiri yaar	OUA	RizS	19800	240000	17300	0	0	Absent	16240
46	riz sauce 001/OUA/Song naaba yaar	OUA	RizS	790	5500	150	0	0	Absent	10
47	riz sauce 001/Marché théatre populaire	OUA	RizS	50	2600	30	0	0	Absent	210
48	pain 005/OUA/Marché theatre populaire	OUA	Pain	180	1300	40	0	0	Absent	200
49	pain 013/OUA/Naaba yaar	OUA	Pain	0	650	0	0	0	Absent	530
50	pate alimentaire 012/OUA/Naaba yaar	OUA	Spgt	0	0	0	0	0	Absent	0
51	haricot 014/OUA/Naaba yaar	OUA	Haricot	0	90	0	0	0	Absent	0
52	pain 015/OUA/Tole's yaar	OUA	Pain	0	20	0	0	0	Absent	0
53	haricot 014/OUA/Tole's yaar	OUA	Haricot	100	12000	40	20	0	Absent	0
54	Spaghetti 001/OUA/pag la yiri yaar	OUA	Spgt	0	10	0	0	0	Absent	0
55	pain 001/OUA/Pag la yiri yaar	OUA	Pain	0	380	0	0	0	Absent	10
56	Haricot 001/OUA/Pag la yiri	OUA	Haricot	0	5600	0	0	0	Absent	0
57	pate alimentaire(estella)021/OUA/resto bendogo	OUA	Spgt	50	49000	30	30	0	Absent	0
58	haricot 022/OUA/Bendogo yaar	OUA	Haricot	0	15000	0	0	288	Absent	40
59	lait en poudre GREEN FLAG/064/NIA/NIA1	NIA	Lait	0	180	0	0	0	Absent	0	0	absent	absent
60	lait en poudre instant FATpower 042/NIA/NIA1	NIA	Lait	0	320	0	0	0	Absent	0	0	absent	absent
61	lait en poudre MILKY CREAMER 076/CIN/Cinkansé boutique	CIN	Lait	0	230	0	0	0	Absent	0	0	absent	présent
62	lait en poudre MILKY CREAMER 079/CIN/Cinkansé boutique	CIN	Lait	0	130	0	0	0	Absent	0	0	absent	absent
63	lait en poudre VIVALAIT 003/CIN/Cinkansé marché	CIN	Lait	0	0	0	0	0	Absent	0	0	absent	absent
64	lait e poudre écremé GINNY 009/CIN/Cinkansé boutique	CIN	Lait	0	280	0	0	0	Absent	0	0	absent	présent
65	lait en poudre NON DAIRY CREAMER 078/CIN/Cinkansé marché	CIN	Lait	0	45	0	0	0	Absent	0	0	absent	absent
66	lait en poudre NON DAIRY CREAMER 020/CIN/Cinkansé boutique	CIN	Lait	0	20	0	0	0	Absent	0	0	absent	absent
67	lait en poudre 004/DAK	DAK	Lait	0	20	0	0	0	Absent	0	0	absent	absent
68	lait en poudre 005/DAK	DAK	Lait	0	250	0	0	0	Absent	0	0	absent	absent
69	lait en poudre 003/DAK	DAK	Lait	0	20	0	0	0	Absent	0	0	absent	absent
70	lait en poudre 002/DAK	DAK	Lait	0	25	0	0	0	Absent	0	0	absent	absent
71	lait en poudre 006/DAK	DAK	Lait	0	10	0	0	0	Absent	0	0	absent	absent
72	lait en poudre VIVALAIT013/OUA/tole's yaar	OUA	Lait	0	400	0	0	0	Absent	0	0	absent	présent
73	lait en poudre 019/OUA/Bendogo yaar	OUA	Lait	0	530	0	0	0	Absent	0	0	absent	absent
74	lait en poudre GINNY 033/BOB/MS21	BOB	Lait	0	15	0	0	0	Absent	10	0	absent	absent
75	lait en poudre 057/BOB/KOKO	BOB	Lait	0	620	0	0	0	Absent	0	0	absent	absent
76	lait en poudre COWBELL 058/BOB/KOKO	BOB	Lait	0	200	0	0	0	Absent	0	0	absent	absent
77	lait en poudre GINNY 020/BOB/MBV	BOB	Lait	0	40	0	0	0	Absent	0	0	absent	absent
78	lait en poudre FORTUNE 038/BOB/MS21	BOB	Lait	0	380	0	0	0	Absent	0	0	absent	absent
79	lait en poudre COWBELL 101/BOB/KUINIMA	BOB	Lait	0	110	0	0	0	Absent	0	0	absent	absent
80	lait en poudre GINNY 105/BOB/KUINIMA	BOB	Lait	0	230	0	0	0	Absent	0	0	absent	absent
81	lait en poudre GINNY 083/BOB/NIENETA	BOB	Lait	0	550	0	0	0	Absent	10	0	absent	absent
82	lait en poudre GINNY 059/BOB/NIENETA	BOB	Lait	0	430	0	0	0	Absent	15	0	absent	absent
83	lait en poudre reconditionné 017/OUA/Katr yaar	OUA	Lait	0	300	0	0	0	Absent	0	0	absent	absent
84	lait en poudre GREEN FLAG 013/OUA/Marché du 10	OUA	Lait	0	330	0	0	0	Absent	0	0	absent	absent
85	lait en poudre 008/OUA/Marché théatre populaire	OUA	Lait	0	110	0	0	0	Absent	0	0	absent	absent
86	lait en poudre FONTERRA 020/OUA/Bendogo yaar	OUA	Lait	0	220	0	0	0	Absent	0	0	absent	absent
87	lait en poudre GREEN FLAG 002/OUA/Cité AN II	OUA	Lait	0	410	0	0	0	Absent	0	0	absent	absent
88	lait en poudre COWBELL 001/OUA/Cité AN II	OUA	Lait	0	280	0	0	0	Absent	60	0	absent	absent
89	lait en poudre VIVALAIT 017/OUA/Marché du 10	OUA	Lait	0	360	0	0	0	Absent	0	0	absent	présent
90	lait en poudre GOOD LAIT 001/OUA/Pagla yiri yaar	OUA	Lait	0	180	0	0	0	Absent	0	0	absent	absent
91	lait en poudre VIVALAIT 002/OUA/Pag la yiri yaar	OUA	Lait	0	200	0	0	0	Absent	0	0	absent	absent
92	lait en poudre 009/OUA/Silmiyiri yaar	OUA	Lait	0	170	0	0	0	Absent	0	0	absent	absent
93	lait en poudre GREEN FLAG 018/OUA/Naba yaar	OUA	Lait	0	170	0	0	0	Absent	10	0	absent	absent
94	lait en poudre GREEN GLAG 019/Katr yaar	OUA	Lait	0	320	0	0	0	Absent	0	0	absent	absent
95	lait en poudre VIVALAIT 001/OUA/Song naaba yaar	OUA	Lait	0	220	0	0	0	Absent	0	0	absent	absent
96	lait en poudre 001/DAK	DAK	Lait	0	30	0	0	0	Absent	0	0	absent	absent
97	lait en poudre BRIGHT 052/NIA/NIA1	NIA	Lait	0	220	0	0	0	Absent	10	0	absent	absent
98	lait en poudre GREEN FLAG 074/NIA/NIA1	NIA	Lait	0	140	0	0	0	Absent	0	0	absent	absent
99	lait en poudre FORTUNE Instan FAT 068/NIA/NIA1	NIA	Lait	0	220	0	0	0	Absent	10	0	absent	absent
100	lait en poudre VIVALAIT 071/NIA/NIA1	NIA	Lait	0	190	0	0	0	Absent	0	0	absent	absent
101	lait en poudre ORNUA 066/NIA/NIA1	NIA	Lait	0	160	0	0	0	Absent	20	0	absent	absent
			NIA : Niangoloko ; CIN : Cinkansé ; DAK : Dakola ; BOB : Bobo and OUA : Ouagadougou.

## Sheet: Feuil2
	V4
			Effectifs	Pourcentage	Pourcentage valide	Pourcentage cumulé
	Valide		10	9.00901	9.00901	9.00901
		Haricot	12	10.8108	10.8108	19.8198
		Lait	43	38.7387	38.7387	58.5586
		Pain	15	13.5135	13.5135	72.0721
		RizS	19	17.1171	17.1171	89.1892
		Spgt	12	10.8108	10.8108	100
		Total	111	100	100
		Effectifs	Pourcentage	Pourcentage valide	Pourcentage cumulé
Valide		10	9.00901	9.00901	9.00901
	Beans	12	10.8108	10.8108	19.8198			Beans	12	11.8812
	Milk powder	43	38.7387	38.7387	58.5586			Milk powder	43	42.5743
	Bread	15	13.5135	13.5135	72.0721			Bread	15	14.8515
	Rice with sauce	19	17.1171	17.1171	89.1892			Rice with sauce	19	18.8119
	Pasta	12	10.8108	10.8108	100			Pasta	12	11.8812
	Total	111	100	100					101	100

## Sheet: Feuil3
N° d'ordre	Code échantillon	localite	nature	Coliformes totaux	FAMT	Coliformes thermotolérants	E. Coli	Staph à Coagulase Positive	Salmonelles	Levures et moisissures	ASR	Clostridium perfringens	Bacillus cereus	Coliforme	FAMT	coliformes thermo	E. coli	Staph	Salmonelles	Levure Moisi	ASR	Clostridium perfringens	Bacillus cereus	Conclusion Generale
1	CIN-1	CIN	Pain	40	250	0	0	0	Absent	10				Satisfaisant	Satisfaisant	Satisfaisant	Satisfaisant	Satisfaisant	Satisfaisant	Satisfaisant				Satisfaisant
2	CIN-2	CIN	Pain	0	0	0	0	0	Absent	0				Satisfaisant	Satisfaisant	Satisfaisant	Satisfaisant	Satisfaisant	Satisfaisant	Satisfaisant				Satisfaisant
3	CIN-3	CIN	Haricot	0	70	0	0	0	Absent	0				Satisfaisant	Satisfaisant	Satisfaisant	Satisfaisant	Satisfaisant	Satisfaisant	Satisfaisant				Satisfaisant
4	CIN-4	CIN	Spgt	0	0	0	0	0	Absent	0				Satisfaisant	Satisfaisant	Satisfaisant	Satisfaisant	Satisfaisant	Satisfaisant	Satisfaisant				Satisfaisant
5	CIN-5	CIN	Haricot	0	30	0	0	0	Absent	0				Satisfaisant	Satisfaisant	Satisfaisant	Satisfaisant	Satisfaisant	Satisfaisant	Satisfaisant				Satisfaisant
6	CIN-6	CIN	Spgt	0	80	0	0	0	Absent	0				Satisfaisant	Satisfaisant	Satisfaisant	Satisfaisant	Satisfaisant	Satisfaisant	Satisfaisant				Satisfaisant
7	CIN-7	CIN	RizS	0	60	0	0	0	Absent	0				Satisfaisant	Satisfaisant	Satisfaisant	Satisfaisant	Satisfaisant	Satisfaisant	Satisfaisant				Satisfaisant
8	CIN-8	CIN	Pain	0	1009	0	0	0	Absent	20				Satisfaisant	Satisfaisant	Satisfaisant	Satisfaisant	Satisfaisant	Satisfaisant	Satisfaisant				Satisfaisant
9	CIN-9	CIN	RizS	0	2900	0	0	0	Absent	0				Satisfaisant	Satisfaisant	Satisfaisant	Satisfaisant	Satisfaisant	Satisfaisant	Satisfaisant				Satisfaisant
10	CIN-10	CIN	RizS	0	50	0	0	0	Absent	0				Satisfaisant	Satisfaisant	Satisfaisant	Satisfaisant	Satisfaisant	Satisfaisant	Satisfaisant				Satisfaisant
11	NIA-1	NIA	RizS	0	270	0	0	0	Absent	0				Satisfaisant	Satisfaisant	Satisfaisant	Satisfaisant	Satisfaisant	Satisfaisant	Satisfaisant				Satisfaisant
12	NIA-2	NIA	RizS	10	2500	0	0	0	Absent	0				Satisfaisant	Satisfaisant	Satisfaisant	Satisfaisant	Satisfaisant	Satisfaisant	Satisfaisant				Satisfaisant
13	NIA-3	NIA	Spgt	0	110	0	0	0	Absent	0				Satisfaisant	Satisfaisant	Satisfaisant	Satisfaisant	Satisfaisant	Satisfaisant	Satisfaisant				Satisfaisant
14	NIA-4	NIA	Pain	0	270	0	0	0	Absent	30				Satisfaisant	Satisfaisant	Satisfaisant	Satisfaisant	Satisfaisant	Satisfaisant	Satisfaisant				Satisfaisant
15	NIA-5	NIA	RizS	110	29000	0	0	0	Absent	5100				Satisfaisant	Non Satisfaisant	Satisfaisant	Satisfaisant	Satisfaisant	Satisfaisant	Satisfaisant				Non Satisfaisant
16	NIA-6	NIA	Haricot	0	1300	0	0	0	Absent	0				Satisfaisant	Satisfaisant	Satisfaisant	Satisfaisant	Satisfaisant	Satisfaisant	Satisfaisant				Satisfaisant
17	NIA-7	NIA	Spgt	0	340	0	0	0	Absent	0				Satisfaisant	Satisfaisant	Satisfaisant	Satisfaisant	Satisfaisant	Satisfaisant	Satisfaisant				Satisfaisant
18	NIA-8	NIA	Pain	0	6500	0	0	0	Absent	370				Satisfaisant	Acceptable	Satisfaisant	Satisfaisant	Satisfaisant	Satisfaisant	Satisfaisant				Acceptable
19	NIA-9	NIA	Haricot	0	0	0	0	0	Absent	0				Satisfaisant	Satisfaisant	Satisfaisant	Satisfaisant	Satisfaisant	Satisfaisant	Satisfaisant				Satisfaisant
20	NIA-10	NIA	Pain	0	80	0	0	0	Absent	0				Satisfaisant	Satisfaisant	Satisfaisant	Satisfaisant	Satisfaisant	Satisfaisant	Satisfaisant				Satisfaisant
21	DAK-1	DAK	RizS	0	230	0	0	0	Absent	0				Satisfaisant	Satisfaisant	Satisfaisant	Satisfaisant	Satisfaisant	Satisfaisant	Satisfaisant				Satisfaisant
22	DAK-2	DAK	Pain	0	20	0	0	0	Absent	0				Satisfaisant	Satisfaisant	Satisfaisant	Satisfaisant	Satisfaisant	Satisfaisant	Satisfaisant				Satisfaisant
23	DAK-3	DAK	Haricot	0	0	0	0	0	Absent	0				Satisfaisant	Satisfaisant	Satisfaisant	Satisfaisant	Satisfaisant	Satisfaisant	Satisfaisant				Satisfaisant
24	DAK-4	DAK	Spgt	40	1400	10	0	0	Absent	420				Satisfaisant	Satisfaisant	Satisfaisant	Satisfaisant	Satisfaisant	Satisfaisant	Satisfaisant				Satisfaisant
25	DAK-5	DAK	RizS	0	20	0	0	0	Absent	0				Satisfaisant	Satisfaisant	Satisfaisant	Satisfaisant	Satisfaisant	Satisfaisant	Satisfaisant				Satisfaisant
26	DAK-6	DAK	Pain	0	80	0	0	0	Absent	0				Satisfaisant	Satisfaisant	Satisfaisant	Satisfaisant	Satisfaisant	Satisfaisant	Satisfaisant				Satisfaisant
27	DAK-7	DAK	Spgt	0	130	0	0	0	Absent	0				Satisfaisant	Satisfaisant	Satisfaisant	Satisfaisant	Satisfaisant	Satisfaisant	Satisfaisant				Satisfaisant
28	DAK-8	DAK	Haricot	0	7800	0	0	0	Absent	0				Satisfaisant	Acceptable	Satisfaisant	Satisfaisant	Satisfaisant	Satisfaisant	Satisfaisant				Acceptable
29	DAK-9	DAK	RizS	0	110	0	0	0	Absent	0				Satisfaisant	Satisfaisant	Satisfaisant	Satisfaisant	Satisfaisant	Satisfaisant	Satisfaisant				Satisfaisant
30	BOB-1	BOB	Haricot	0	50	0	0	0	Absent	0				Satisfaisant	Satisfaisant	Satisfaisant	Satisfaisant	Satisfaisant	Satisfaisant	Satisfaisant				Satisfaisant
31	BOB-2	BOB	Spgt	0	160	0	0	0	Absent	0				Satisfaisant	Satisfaisant	Satisfaisant	Satisfaisant	Satisfaisant	Satisfaisant	Satisfaisant				Satisfaisant
32	BOB-3	BOB	RizS	0	40	0	0	0	Absent	0				Satisfaisant	Satisfaisant	Satisfaisant	Satisfaisant	Satisfaisant	Satisfaisant	Satisfaisant				Satisfaisant
33	BOB-4	BOB	RizS	0	50	0	0	0	Absent	0				Satisfaisant	Satisfaisant	Satisfaisant	Satisfaisant	Satisfaisant	Satisfaisant	Satisfaisant				Satisfaisant
34	BOB-5	BOB	Pain	0	7000	0	0	0	Absent	510				Satisfaisant	Acceptable	Satisfaisant	Satisfaisant	Satisfaisant	Satisfaisant	Satisfaisant				Acceptable
35	BOB-6	BOB	Haricot	0	50	0	0	0	Absent	0				Satisfaisant	Satisfaisant	Satisfaisant	Satisfaisant	Satisfaisant	Satisfaisant	Satisfaisant				Satisfaisant
36	BOB-7	BOB	Spgt	0	0	0	0	0	Absent	0				Satisfaisant	Satisfaisant	Satisfaisant	Satisfaisant	Satisfaisant	Satisfaisant	Satisfaisant				Satisfaisant
37	OUA-15	OUA	Haricot	0	5600	0	0	0	Absent	0				Satisfaisant	Acceptable	Satisfaisant	Satisfaisant	Satisfaisant	Satisfaisant	Satisfaisant				Acceptable
37	BOB-8	BOB	RizS	0	30000	0	0	0	Absent	10				Satisfaisant	Non Satisfaisant	Satisfaisant	Satisfaisant	Satisfaisant	Satisfaisant	Satisfaisant				Non Satisfaisant
38	OUA-12	OUA	Haricot	100	12000	40	20	0	Absent	0				Satisfaisant	Non Satisfaisant	Non Satisfaisant	Non Satisfaisant	Satisfaisant	Satisfaisant	Satisfaisant				Non Satisfaisant
38	BOB-9	BOB	RizS	0	6700	0	0	0	Absent	0				Satisfaisant	Acceptable	Satisfaisant	Satisfaisant	Satisfaisant	Satisfaisant	Satisfaisant				Acceptable
39	OUA-17	OUA	Haricot	0	15000	0	0	288	Absent	40				Satisfaisant	Non Satisfaisant	Satisfaisant	Satisfaisant	Non Satisfaisant	Satisfaisant	Satisfaisant				Non Satisfaisant
39	BOB-10	BOB	Pain	0	270	0	0	0	Absent	10				Satisfaisant	Satisfaisant	Satisfaisant	Satisfaisant	Satisfaisant	Satisfaisant	Satisfaisant				Satisfaisant
40	BOB-11	BOB	Spgt	0	20	0	0	0	Absent	0				Satisfaisant	Satisfaisant	Satisfaisant	Satisfaisant	Satisfaisant	Satisfaisant	Satisfaisant				Satisfaisant
41	OUA-16	OUA	Spgt	50	49000	30	30	0	Absent	0				Satisfaisant	Non Satisfaisant	Acceptable	Acceptable	Satisfaisant	Satisfaisant	Satisfaisant				Non Satisfaisant
41	BOB-12	BOB	Pain	0	790	0	0	0	Absent	20				Satisfaisant	Satisfaisant	Satisfaisant	Satisfaisant	Satisfaisant	Satisfaisant	Satisfaisant				Satisfaisant
42	OUA-1	OUA	RizS	0	5800	0	0	0	Absent	0				Satisfaisant	Acceptable	Satisfaisant	Satisfaisant	Satisfaisant	Satisfaisant	Satisfaisant				Acceptable
43	OUA-2	OUA	RizS	0	5600	0	0	0	Absent	0				Satisfaisant	Acceptable	Satisfaisant	Satisfaisant	Satisfaisant	Satisfaisant	Satisfaisant				Acceptable
44	OUA-3	OUA	RizS	0	30	0	0	0	Absent	0				Satisfaisant	Satisfaisant	Satisfaisant	Satisfaisant	Satisfaisant	Satisfaisant	Satisfaisant				Satisfaisant
45	OUA-4	OUA	RizS	19800	240000	17300	0	0	Absent	16240				Non Satisfaisant	Non Satisfaisant	Non Satisfaisant	Non Satisfaisant	Satisfaisant	Satisfaisant	Non Satisfaisant				Non Satisfaisant
46	OUA-5	OUA	RizS	790	5500	150	0	0	Absent	10				Satisfaisant	Acceptable	Non Satisfaisant	Non Satisfaisant	Satisfaisant	Satisfaisant	Satisfaisant				Non Satisfaisant
47	OUA-6	OUA	RizS	50	2600	30	0	0	Absent	210				Satisfaisant	Satisfaisant	Acceptable	Acceptable	Satisfaisant	Satisfaisant	Satisfaisant				Acceptable
48	OUA-7	OUA	Pain	180	1300	40	0	0	Absent	200				Satisfaisant	Satisfaisant	Non Satisfaisant	Non Satisfaisant	Satisfaisant	Satisfaisant	Satisfaisant				Non Satisfaisant
49	OUA-8	OUA	Pain	0	650	0	0	0	Absent	530				Satisfaisant	Satisfaisant	Satisfaisant	Satisfaisant	Satisfaisant	Satisfaisant	Satisfaisant				Satisfaisant
50	OUA-9	OUA	Spgt	0	0	0	0	0	Absent	0				Satisfaisant	Satisfaisant	Satisfaisant	Satisfaisant	Satisfaisant	Satisfaisant	Satisfaisant				Satisfaisant
51	OUA-13	OUA	Spgt	0	10	0	0	0	Absent	0				Satisfaisant	Satisfaisant	Satisfaisant	Satisfaisant	Satisfaisant	Satisfaisant	Satisfaisant				Satisfaisant
51	OUA-10	OUA	Haricot	0	90	0	0	0	Absent	0				Satisfaisant	Satisfaisant	Satisfaisant	Satisfaisant	Satisfaisant	Satisfaisant	Satisfaisant				Satisfaisant
52	OUA-11	OUA	Pain	0	20	0	0	0	Absent	0				Satisfaisant	Satisfaisant	Satisfaisant	Satisfaisant	Satisfaisant	Satisfaisant	Satisfaisant				Satisfaisant
53	OUA-14	OUA	Pain	0	380	0	0	0	Absent	10				Satisfaisant	Satisfaisant	Satisfaisant	Satisfaisant	Satisfaisant	Satisfaisant	Satisfaisant				Satisfaisant
59	NIA-11	NIA	Lait	0	180	0	0	0	Absent	0	0	absent	absent	Satisfaisant	Satisfaisant	Satisfaisant	Satisfaisant	Satisfaisant	Satisfaisant	Satisfaisant	Satisfaisant	Satisfaisant	Satisfaisant	Satisfaisant
60	NIA-12	NIA	Lait	0	320	0	0	0	Absent	0	0	absent	absent	Satisfaisant	Satisfaisant	Satisfaisant	Satisfaisant	Satisfaisant	Satisfaisant	Satisfaisant	Satisfaisant	Satisfaisant	Satisfaisant	Satisfaisant
61	CIN-11	CIN	Lait	0	230	0	0	0	Absent	0	0	absent	présent	Satisfaisant	Satisfaisant	Satisfaisant	Satisfaisant	Satisfaisant	Satisfaisant	Satisfaisant	Satisfaisant	Satisfaisant	Non Satisfaisant	Non Satisfaisant
62	CIN-12	CIN	Lait	0	130	0	0	0	Absent	0	0	absent	absent	Satisfaisant	Satisfaisant	Satisfaisant	Satisfaisant	Satisfaisant	Satisfaisant	Satisfaisant	Satisfaisant	Satisfaisant	Satisfaisant	Satisfaisant
63	CIN-13	CIN	Lait	0	0	0	0	0	Absent	0	0	absent	absent	Satisfaisant	Satisfaisant	Satisfaisant	Satisfaisant	Satisfaisant	Satisfaisant	Satisfaisant	Satisfaisant	Satisfaisant	Satisfaisant	Satisfaisant
64	CIN-14	CIN	Lait	0	280	0	0	0	Absent	0	0	absent	présent	Satisfaisant	Satisfaisant	Satisfaisant	Satisfaisant	Satisfaisant	Satisfaisant	Satisfaisant	Satisfaisant	Satisfaisant	Non Satisfaisant	Non Satisfaisant
65	CIN-15	CIN	Lait	0	45	0	0	0	Absent	0	0	absent	absent	Satisfaisant	Satisfaisant	Satisfaisant	Satisfaisant	Satisfaisant	Satisfaisant	Satisfaisant	Satisfaisant	Satisfaisant	Satisfaisant	Satisfaisant
66	CIN-16	CIN	Lait	0	20	0	0	0	Absent	0	0	absent	absent	Satisfaisant	Satisfaisant	Satisfaisant	Satisfaisant	Satisfaisant	Satisfaisant	Satisfaisant	Satisfaisant	Satisfaisant	Satisfaisant	Satisfaisant
67	DAK-10	DAK	Lait	0	20	0	0	0	Absent	0	0	absent	absent	Satisfaisant	Satisfaisant	Satisfaisant	Satisfaisant	Satisfaisant	Satisfaisant	Satisfaisant	Satisfaisant	Satisfaisant	Satisfaisant	Satisfaisant
68	DAK-11	DAK	Lait	0	250	0	0	0	Absent	0	0	absent	absent	Satisfaisant	Satisfaisant	Satisfaisant	Satisfaisant	Satisfaisant	Satisfaisant	Satisfaisant	Satisfaisant	Satisfaisant	Satisfaisant	Satisfaisant
69	DAK-12	DAK	Lait	0	20	0	0	0	Absent	0	0	absent	absent	Satisfaisant	Satisfaisant	Satisfaisant	Satisfaisant	Satisfaisant	Satisfaisant	Satisfaisant	Satisfaisant	Satisfaisant	Satisfaisant	Satisfaisant
70	DAK-13	DAK	Lait	0	25	0	0	0	Absent	0	0	absent	absent	Satisfaisant	Satisfaisant	Satisfaisant	Satisfaisant	Satisfaisant	Satisfaisant	Satisfaisant	Satisfaisant	Satisfaisant	Satisfaisant	Satisfaisant
71	DAK-14	DAK	Lait	0	10	0	0	0	Absent	0	0	absent	absent	Satisfaisant	Satisfaisant	Satisfaisant	Satisfaisant	Satisfaisant	Satisfaisant	Satisfaisant	Satisfaisant	Satisfaisant	Satisfaisant	Satisfaisant
72	OUA-18	OUA	Lait	0	400	0	0	0	Absent	0	0	absent	présent	Satisfaisant	Satisfaisant	Satisfaisant	Satisfaisant	Satisfaisant	Satisfaisant	Satisfaisant	Satisfaisant	Satisfaisant	Non Satisfaisant	Non Satisfaisant
73	OUA-19	OUA	Lait	0	530	0	0	0	Absent	0	0	absent	absent	Satisfaisant	Satisfaisant	Satisfaisant	Satisfaisant	Satisfaisant	Satisfaisant	Satisfaisant	Satisfaisant	Satisfaisant	Satisfaisant	Satisfaisant
74	BOB-13	BOB	Lait	0	15	0	0	0	Absent	10	0	absent	absent	Satisfaisant	Satisfaisant	Satisfaisant	Satisfaisant	Satisfaisant	Satisfaisant	Acceptable	Satisfaisant	Satisfaisant	Satisfaisant	Acceptable
75	BOB-14	BOB	Lait	0	620	0	0	0	Absent	0	0	absent	absent	Satisfaisant	Satisfaisant	Satisfaisant	Satisfaisant	Satisfaisant	Satisfaisant	Satisfaisant	Satisfaisant	Satisfaisant	Satisfaisant	Satisfaisant
76	BOB-15	BOB	Lait	0	200	0	0	0	Absent	0	0	absent	absent	Satisfaisant	Satisfaisant	Satisfaisant	Satisfaisant	Satisfaisant	Satisfaisant	Satisfaisant	Satisfaisant	Satisfaisant	Satisfaisant	Satisfaisant
77	BOB-16	BOB	Lait	0	40	0	0	0	Absent	0	0	absent	absent	Satisfaisant	Satisfaisant	Satisfaisant	Satisfaisant	Satisfaisant	Satisfaisant	Satisfaisant	Satisfaisant	Satisfaisant	Satisfaisant	Satisfaisant
78	BOB-17	BOB	Lait	0	380	0	0	0	Absent	0	0	absent	absent	Satisfaisant	Satisfaisant	Satisfaisant	Satisfaisant	Satisfaisant	Satisfaisant	Satisfaisant	Satisfaisant	Satisfaisant	Satisfaisant	Satisfaisant
79	BOB-18	BOB	Lait	0	110	0	0	0	Absent	0	0	absent	absent	Satisfaisant	Satisfaisant	Satisfaisant	Satisfaisant	Satisfaisant	Satisfaisant	Satisfaisant	Satisfaisant	Satisfaisant	Satisfaisant	Satisfaisant
80	BOB-19	BOB	Lait	0	230	0	0	0	Absent	0	0	absent	absent	Satisfaisant	Satisfaisant	Satisfaisant	Satisfaisant	Satisfaisant	Satisfaisant	Satisfaisant	Satisfaisant	Satisfaisant	Satisfaisant	Satisfaisant
81	BOB-20	BOB	Lait	0	550	0	0	0	Absent	10	0	absent	absent	Satisfaisant	Satisfaisant	Satisfaisant	Satisfaisant	Satisfaisant	Satisfaisant	Acceptable	Satisfaisant	Satisfaisant	Satisfaisant	Acceptable
82	BOB-21	BOB	Lait	0	430	0	0	0	Absent	15	0	absent	absent	Satisfaisant	Satisfaisant	Satisfaisant	Satisfaisant	Satisfaisant	Satisfaisant	Acceptable	Satisfaisant	Satisfaisant	Satisfaisant	Acceptable
83	OUA-20	OUA	Lait	0	300	0	0	0	Absent	0	0	absent	absent	Satisfaisant	Satisfaisant	Satisfaisant	Satisfaisant	Satisfaisant	Satisfaisant	Satisfaisant	Satisfaisant	Satisfaisant	Satisfaisant	Satisfaisant
84	OUA-21	OUA	Lait	0	330	0	0	0	Absent	0	0	absent	absent	Satisfaisant	Satisfaisant	Satisfaisant	Satisfaisant	Satisfaisant	Satisfaisant	Satisfaisant	Satisfaisant	Satisfaisant	Satisfaisant	Satisfaisant
85	OUA-22	OUA	Lait	0	110	0	0	0	Absent	0	0	absent	absent	Satisfaisant	Satisfaisant	Satisfaisant	Satisfaisant	Satisfaisant	Satisfaisant	Satisfaisant	Satisfaisant	Satisfaisant	Satisfaisant	Satisfaisant
86	OUA-23	OUA	Lait	0	220	0	0	0	Absent	0	0	absent	absent	Satisfaisant	Satisfaisant	Satisfaisant	Satisfaisant	Satisfaisant	Satisfaisant	Satisfaisant	Satisfaisant	Satisfaisant	Satisfaisant	Satisfaisant
87	OUA-24	OUA	Lait	0	410	0	0	0	Absent	0	0	absent	absent	Satisfaisant	Satisfaisant	Satisfaisant	Satisfaisant	Satisfaisant	Satisfaisant	Satisfaisant	Satisfaisant	Satisfaisant	Satisfaisant	Satisfaisant
88	OUA-25	OUA	Lait	0	280	0	0	0	Absent	60	0	absent	absent	Satisfaisant	Satisfaisant	Satisfaisant	Satisfaisant	Satisfaisant	Satisfaisant	Non Satisfaisant	Satisfaisant	Satisfaisant	Satisfaisant	Non Satisfaisant
89	OUA-26	OUA	Lait	0	360	0	0	0	Absent	0	0	absent	présent	Satisfaisant	Satisfaisant	Satisfaisant	Satisfaisant	Satisfaisant	Satisfaisant	Satisfaisant	Satisfaisant	Satisfaisant	Satisfaisant	Satisfaisant
90	OUA-27	OUA	Lait	0	180	0	0	0	Absent	0	0	absent	absent	Satisfaisant	Satisfaisant	Satisfaisant	Satisfaisant	Satisfaisant	Satisfaisant	Satisfaisant	Satisfaisant	Satisfaisant	Satisfaisant	Satisfaisant
91	OUA-28	OUA	Lait	0	200	0	0	0	Absent	0	0	absent	absent	Satisfaisant	Satisfaisant	Satisfaisant	Satisfaisant	Satisfaisant	Satisfaisant	Satisfaisant	Satisfaisant	Satisfaisant	Satisfaisant	Satisfaisant
92	OUA-29	OUA	Lait	0	170	0	0	0	Absent	0	0	absent	absent	Satisfaisant	Satisfaisant	Satisfaisant	Satisfaisant	Satisfaisant	Satisfaisant	Satisfaisant	Satisfaisant	Satisfaisant	Satisfaisant	Satisfaisant
93	OUA-30	OUA	Lait	0	170	0	0	0	Absent	10	0	absent	absent	Satisfaisant	Satisfaisant	Satisfaisant	Satisfaisant	Satisfaisant	Satisfaisant	Acceptable	Satisfaisant	Satisfaisant	Satisfaisant	Acceptable
94	OUA-31	OUA	Lait	0	320	0	0	0	Absent	0	0	absent	absent	Satisfaisant	Satisfaisant	Satisfaisant	Satisfaisant	Satisfaisant	Satisfaisant	Satisfaisant	Satisfaisant	Satisfaisant	Satisfaisant	Satisfaisant
95	OUA-32	OUA	Lait	0	220	0	0	0	Absent	0	0	absent	absent	Satisfaisant	Satisfaisant	Satisfaisant	Satisfaisant	Satisfaisant	Satisfaisant	Satisfaisant	Satisfaisant	Satisfaisant	Satisfaisant	Satisfaisant
96	DAK-15	DAK	Lait	0	30	0	0	0	Absent	0	0	absent	absent	Satisfaisant	Satisfaisant	Satisfaisant	Satisfaisant	Satisfaisant	Satisfaisant	Satisfaisant	Satisfaisant	Satisfaisant	Satisfaisant	Satisfaisant
97	NIA-13	NIA	Lait	0	220	0	0	0	Absent	10	0	absent	absent	Satisfaisant	Satisfaisant	Satisfaisant	Satisfaisant	Satisfaisant	Satisfaisant	Acceptable	Satisfaisant	Satisfaisant	Satisfaisant	Acceptable
98	NIA-14	NIA	Lait	0	140	0	0	0	Absent	0	0	absent	absent	Satisfaisant	Satisfaisant	Satisfaisant	Satisfaisant	Satisfaisant	Satisfaisant	Satisfaisant	Satisfaisant	Satisfaisant	Satisfaisant	Satisfaisant
99	NIA-15	NIA	Lait	0	220	0	0	0	Absent	10	0	absent	absent	Satisfaisant	Satisfaisant	Satisfaisant	Satisfaisant	Satisfaisant	Satisfaisant	Acceptable	Satisfaisant	Satisfaisant	Satisfaisant	Acceptable
100	NIA-16	NIA	Lait	0	190	0	0	0	Absent	0	0	absent	absent	Satisfaisant	Satisfaisant	Satisfaisant	Satisfaisant	Satisfaisant	Satisfaisant	Satisfaisant	Satisfaisant	Satisfaisant	Satisfaisant	Satisfaisant
101	NIA-17	NIA	Lait	0	160	0	0	0	Absent	20	0	absent	absent	Satisfaisant	Satisfaisant	Satisfaisant	Satisfaisant	Satisfaisant	Satisfaisant	Acceptable	Satisfaisant	Satisfaisant	Satisfaisant	Acceptable

## Sheet: Feuil4
		Conform	Acceptable	Not Conform	Total		Conform	Acceptable	Not Conform	Total
	Bobo	15	5	1	21		14.8515	4.9505	0.990099	20.7921
	Cinkanse	14	0	2	16		13.8614	0	1.9802	15.8416
	Dakola	14	1	0	15		13.8614	0.990099	0	14.8515
	Ouagdougou	19	5	8	32		18.8119	4.9505	7.92079	31.6832
	Niangologo	12	4	1	17		11.8812	3.9604	0.990099	16.8317
	Total	74	15	12	101		73.2673	14.8515	11.8812	100
Tableau croisé nature * Conclusion Generale
Effectif
		Conclusion Generale				Total
			Acceptable	Non Satisfaisant	Satisfaisant
nature			0	0	0
	Haricot		2	2	8	12
	Lait		7	5	31	43
	Pain		2	1	12	15
	RizS		4	4	11	19
	Spgt		0	1	11	12
Total			15	13	73	101
						101
			Conform	Acceptable	Not Conform	Total
		Beans	8	2	2	12		7.92079	1.9802	1.9802	11.8812	0
		Milk Powder	32	7	4	43		31.6832	6.93069	3.9604	42.5743
		Bread	12	2	1	15		11.8812	1.9802	0.990099	14.8515
		Rice with sauce	11	4	4	19		10.8911	3.9604	3.9604	18.8119
		Pasta	11	0	1	12		10.8911	0	0.990099	11.8812
		Total	74	15	12	101		73.2673	14.8515	11.8812	100
		Presence in samples	Pourcentage
	Total Coliform	10	9.90099	90.1	100.001
	Total aerobic mesophilic flora	94	93.0693	6.93	99.9993
	Thermotolerants Coliforms	7	6.93069	93.07	100.001
	E. Coli	2	1.9802	98.02	100
	coagulase-positive staphylococci	1	0.990099	99	99.9901
	Salmonella	0	0		0
	yeast and mould	25	24.7525	75.25	100.002
	Anaerobic Sulfito Reductive (ASR)	0	0		0
	Clostridium perfringens	0	0		0
	Bacillus cereus	4	9.30233		9.30233
